# Supplementary material for: Concentration-Dependent Nonlinear Rheology of Agar Hydrogels
Source: Gels. 2026 Jul 7;12(7):603. doi: 10.3390/gels12070603 (PMC13408723; doi:10.3390/gels12070603)
Supplement: Supplementary file 1 [file gels-12-00603-s001.zip]

Archive with 1 entries (1 files):
- gels-4363208-supplementary.pdf
